# Supplementary material for: Metabolomic Markers Reveal How hCG–Ketoprofen Intervention Increase Pregnancy Percentage Following Timed Artificial Insemination in Dairy Cows
Source: Animals (Basel). 2026 Jan 22;16(2):343. doi: 10.3390/ani16020343 (PMC12837658; doi:10.3390/ani16020343)
Supplement: Supplementary file 1 [file animals-16-00343-s001.zip]

Archive with 1 entries (1 files):
- animals-4073126-supplementary.pdf
